# Supplementary material for: Impact of the 294 bp SINE Insertion in 5′UTR of the GLYATL3 Gene on Gene Expression and Phenotypic Variation
Source: Animals (Basel). 2025 May 9;15(10):1375. doi: 10.3390/ani15101375 (PMC12108459; doi:10.3390/ani15101375)
Supplement: Supplementary file 1 [file animals-15-01375-s001.zip]

Archive with 1 entries (1 files):
- animals-3554457-supplementary.pdf
